# Supplementary material for: Whole genome sequencing of Asia II 1 species of whitefly reveals that genes involved in virus transmission and insecticide resistance have genetic variances between Asia II 1 and MEAM1 species
Source: BMC Genomics. 2019 Jun 18;20:507. doi: 10.1186/s12864-019-5877-9 (PMC6582559; doi:10.1186/s12864-019-5877-9)
Supplement: Supplementary file 1 — Summary of raw data generated in each library. (XLSX 9 kb) [file 12864_2019_5877_MOESM1_ESM.xlsx]

## Sheet: Sheet1
	HiSeq 2500 (2x100) L1	HiSeq 2500 (2x100) L2	MiSeq (2s300)
WF1	4937170	5238628	7540125
WF3	4506054	4763398	114228
WF4	6434916	6794053	5538647
WF5	6436104	6717471	1494
WF6	6721505	7087558	150781
WF7	5666466	5999300	6472309
WF8	0	0	8332887
Total reads	69404430	73200816	56300942
Total Bases	6940443000	7320081600	16890282600
Total Data Generated	31150807200
Total Raw x-coverage of genome	47.3417
