# Supplementary material for: Whole genome sequencing of Asia II 1 species of whitefly reveals that genes involved in virus transmission and insecticide resistance have genetic variances between Asia II 1 and MEAM1 species
Source: BMC Genomics. 2019 Jun 18;20:507. doi: 10.1186/s12864-019-5877-9 (PMC6582559; doi:10.1186/s12864-019-5877-9)
Supplement: Supplementary file 2 — Variant statistics. Variants statistics describe number of variants and effects and their types. (XLSX 12 kb) [file 12864_2019_5877_MOESM2_ESM.xlsx]

## Sheet: Sheet1
Variant Statistics
	Before Filter		After Filtering DP > 20 & QD >25.0 & FS <5.00		After Filtering DP > 30 & QD >30.0 & FS=0.000
Number of variants	29122351		10709461		2530451
Number of effects	37241500		14211428		3504011
Variant rate	1 /20 bases		1 / 56 bases		1 /235 bases
SNP	24777850		9691319		2327972
MNP	0		0		0
INS	2241787		534497		103960
DEL	2102714		483645		98519
Missense / Silent	0.5256		0.4621		0.4257
Ts/Tv ratio	1.6257		1.6842		1.7147
Heterozygos	12206304		1210896		122045
Homozygous	16445002		9229454		2349906
Heterozygos/Homozygous	0.74225		0.131199		0.0519361
Type of Effects
	Count	Percent	Count	Percent	Count	Percent
Number of effects by Impact
HIGH	24861	0.0007	7435	0.0005	1821	0.0005
LOW	515239	0.0138	278214	0.0196	95439	0.0272
MODERATE	238389	0.0064	111785	0.0079	35583	0.0102
MODIFIER	36463011	0.9791	13813994	0.972	3371168	0.9621
Number of effects by functional class
MISSENSE	232011	0.3428	110827	0.3149	35438	0.2977
NONSENSE	3309	0.0049	1244	0.0035	343	0.0029
SILENT	441454	0.6523	239853	0.6816	83251	0.6994
Number of effects by type and region
DOWNSTREAM	3749772	0.1007	1682130	0.1184	485836	0.1387
EXON	696137	0.0187	354714	0.025	119214	0.034
INTERGENIC	12045352	0.3234	3894186	0.274	794375	0.2267
INTRON	15856642	0.4258	6081176	0.4279	1470194	0.4196
SPLICE_SITE_ACCEPTOR	921	0	372	0	96	0
SPLICE_SITE_DONOR	1172	0	424	0	135	0
SPLICE_SITE_REGION	58420	0.0016	31084	0.0022	10378	0.003
TRANSCRIPT	3078	0.0001	1450	0.0001	470	0.0001
UPSTREAM	3692265	0.0991	1557605	0.1096	421908	0.1204
UTR_3_PRIME	929303	0.025	511626	0.036	174811	0.0499
UTR_5_PRIME	208420	0.0056	96661	0.0068	26594	0.0076
