# Supplementary material for: Whole genome sequencing of Asia II 1 species of whitefly reveals that genes involved in virus transmission and insecticide resistance have genetic variances between Asia II 1 and MEAM1 species
Source: BMC Genomics. 2019 Jun 18;20:507. doi: 10.1186/s12864-019-5877-9 (PMC6582559; doi:10.1186/s12864-019-5877-9)
Supplement: Supplementary file 3 — BLAST2GO results. Annotations of genes with high impact variants are classified in three main classes (1-biological function, 2-molecular function, 3-cellular components). GO IDs and number of genes in each subclass are also given in this file. (XLSX 22 kb) [file 12864_2019_5877_MOESM3_ESM.xlsx]

## Sheet: Sheet1
GO Distribution by Level (3)
Biological Function (BF)
GO-id	GO-term	#Seqs	Seqs
GO:0071704	organic substance metabolic process	246	Bta04105, Bta05315, Bta03379, Bta00421, Bta09910, Bta06767, Bta13180, Bta00667, Bta10587, Bta03935, Bta12884, Bta06651, Bta07982, Bta08831, Bta07187, Bta05667, Bta06874, Bta03008, Bta01744, Bta02833, Bta10459, Bta03006, Bta03920, Bta01863, Bta01987, Bta14931, Bta14933, Bta13602, Bta11307, Bta06085, Bta08022, Bta07175, Bta03133, Bta06088, Bta01772, Bta02861, Bta03158, Bta05215, Bta01770, Bta01416,…
GO:0044238	primary metabolic process	236	Bta05315, Bta04105, Bta03379, Bta00421, Bta09910, Bta06767, Bta13180, Bta10587, Bta00667, Bta03935, Bta12884, Bta06651, Bta07982, Bta08831, Bta07187, Bta05667, Bta06874, Bta03008, Bta01744, Bta02833, Bta10459, Bta03006, Bta03920, Bta01863, Bta01987, Bta14931, Bta14933, Bta13602, Bta11307, Bta06085, Bta07175, Bta03133, Bta06088, Bta01772, Bta02861, Bta03158, Bta05215, Bta01770, Bta01416, Bta10003,…
GO:0006807	nitrogen compound metabolic process	219	Bta05315, Bta04105, Bta03379, Bta00421, Bta09910, Bta06767, Bta13180, Bta10587, Bta00667, Bta03935, Bta12884, Bta06651, Bta07982, Bta08831, Bta07187, Bta05667, Bta06874, Bta03008, Bta01744, Bta02833, Bta10459, Bta03006, Bta01863, Bta01987, Bta14931, Bta13602, Bta06085, Bta08022, Bta07175, Bta03133, Bta06088, Bta01772, Bta02861, Bta03158, Bta05215, Bta01770, Bta10003, Bta15264, Bta12300, Bta06793,…
GO:0044237	cellular metabolic process	173	Bta05315, Bta03379, Bta00421, Bta09910, Bta04866, Bta06767, Bta13180, Bta00667, Bta10587, Bta05959, Bta04627, Bta03935, Bta10860, Bta13580, Bta13582, Bta06651, Bta06255, Bta04074, Bta07982, Bta08831, Bta02674, Bta10618, Bta05667, Bta02675, Bta06874, Bta03008, Bta10459, Bta03006, Bta01863, Bta01987, Bta12483, Bta14893, Bta14931, Bta14933, Bta13602, Bta08542, Bta05271, Bta06085, Bta08022, Bta07175,…
GO:0051234	establishment of localization	62	Bta00066, Bta02488, Bta01597, Bta00421, Bta06404, Bta05959, Bta03935, Bta02648, Bta13582, Bta14595, Bta13777, Bta11713, Bta08434, Bta05486, Bta07968, Bta04850, Bta01468, Bta01987, Bta10970, Bta15198, Bta15792, Bta14575, Bta15586, Bta08141, Bta08140, Bta15588, Bta11223, Bta14339, Bta04140, Bta07852, Bta06363, Bta06746, Bta01057, Bta02942, Bta08923, Bta08922, Bta02748, Bta00923, Bta02109, Bta15387,…
GO:0009058	biosynthetic process	56	Bta04303, Bta10308, Bta04300, Bta00421, Bta06767, Bta04627, Bta10860, Bta13582, Bta01959, Bta12963, Bta06255, Bta08831, Bta05880, Bta02674, Bta05900, Bta03006, Bta10771, Bta12483, Bta14933, Bta07651, Bta08542, Bta05195, Bta00140, Bta02861, Bta01057, Bta05814, Bta00840, Bta03996, Bta02588, Bta14131, Bta13285, Bta14444, Bta14689, Bta11498, Bta06793, Bta06432, Bta00172, Bta11815, Bta08057, Bta05644,…
GO:0050794	regulation of cellular process	51	Bta04303, Bta10901, Bta04300, Bta06767, Bta10587, Bta01959, Bta00907, Bta13257, Bta14106, Bta12763, Bta06972, Bta05486, Bta07968, Bta05346, Bta04850, Bta03008, Bta08898, Bta03006, Bta01863, Bta10970, Bta15035, Bta06083, Bta11223, Bta13602, Bta05195, Bta08467, Bta06085, Bta04526, Bta08923, Bta08922, Bta15141, Bta14882, Bta09340, Bta09186, Bta13312, Bta12300, Bta12942, Bta04250, Bta13517, Bta06432,…
GO:0051716	cellular response to stimulus	49	Bta04303, Bta10901, Bta04300, Bta06767, Bta00907, Bta14621, Bta13257, Bta12763, Bta12963, Bta06651, Bta06972, Bta05486, Bta07968, Bta05346, Bta04850, Bta06874, Bta03008, Bta08898, Bta01863, Bta01704, Bta10970, Bta06083, Bta11223, Bta03357, Bta03355, Bta08923, Bta02588, Bta08922, Bta15141, Bta15264, Bta14882, Bta10293, Bta12145, Bta12300, Bta12027, Bta12942, Bta04250, Bta13517, Bta05920, Bta09449,…
GO:0055114	oxidation-reduction process	42	Bta04985, Bta06109, Bta06604, Bta10725, Bta04403, Bta05959, Bta03935, Bta14131, Bta10341, Bta14474, Bta13582, Bta11262, Bta03183, Bta12746, Bta09224, Bta05382, Bta00172, Bta03188, Bta11816, Bta02399, Bta05964, Bta10618, Bta02950, Bta04477, Bta01288, Bta04696, Bta06479, Bta04558, Bta10930, Bta01987, Bta15032, Bta13274, Bta15765, Bta12697, Bta12656, Bta07651, Bta09731, Bta07796, Bta15706, Bta05773,…
GO:0044281	small molecule metabolic process	40	Bta02861, Bta04303, Bta03313, Bta01058, Bta00002, Bta01057, Bta04300, Bta05814, Bta00840, Bta00421, Bta03996, Bta10149, Bta05959, Bta03935, Bta13580, Bta10144, Bta13582, Bta15696, Bta12145, Bta08413, Bta00172, Bta11815, Bta05644, Bta04477, Bta05202, Bta10659, Bta03008, Bta04558, Bta01863, Bta03920, Bta10930, Bta09725, Bta14083, Bta01987, Bta13274, Bta12012, Bta12656, Bta15706, Bta05773, Bta00140
GO:0007154	cell communication	33	Bta04303, Bta10901, Bta04300, Bta08923, Bta06767, Bta08922, Bta15141, Bta00907, Bta14882, Bta12300, Bta13257, Bta12763, Bta12942, Bta04250, Bta13517, Bta15618, Bta06972, Bta05486, Bta05920, Bta07968, Bta05346, Bta04850, Bta08717, Bta03008, Bta08898, Bta01863, Bta03945, Bta05926, Bta10970, Bta15198, Bta15124, Bta06083, Bta11223
GO:0007165	signal transduction	30	Bta04303, Bta10901, Bta04300, Bta08923, Bta08922, Bta06767, Bta15141, Bta00907, Bta14882, Bta13257, Bta12300, Bta12763, Bta12942, Bta04250, Bta13517, Bta06972, Bta05486, Bta05920, Bta07968, Bta05346, Bta04850, Bta03008, Bta08898, Bta01863, Bta05926, Bta03945, Bta10970, Bta15124, Bta06083, Bta11223
GO:0016043	cellular component organization	29	Bta01058, Bta04526, Bta10686, Bta02109, Bta15264, Bta13580, Bta14621, Bta14106, Bta13874, Bta11873, Bta13777, Bta06651, Bta11814, Bta02499, Bta02059, Bta08976, Bta03008, Bta03800, Bta00358, Bta02457, Bta01805, Bta11561, Bta13921, Bta13327, Bta15704, Bta08467, Bta09776, Bta09033, Bta06780
GO:0044085	cellular component biogenesis	26	Bta10308, Bta10686, Bta02109, Bta14444, Bta11498, Bta11873, Bta13777, Bta06255, Bta00172, Bta11814, Bta05880, Bta02674, Bta02059, Bta01762, Bta02499, Bta08976, Bta10771, Bta11561, Bta07191, Bta13327, Bta15704, Bta05052, Bta09776, Bta06780, Bta00163, Bta04241
GO:0009056	catabolic process	23	Bta10618, Bta05315, Bta05644, Bta01058, Bta08717, Bta10659, Bta03996, Bta01863, Bta14083, Bta12072, Bta06739, Bta13580, Bta13097, Bta14333, Bta14893, Bta12145, Bta12300, Bta06793, Bta15706, Bta00172, Bta01293, Bta03892, Bta03581
GO:0006950	response to stress	21	Bta03357, Bta03355, Bta07721, Bta06874, Bta09449, Bta06479, Bta04558, Bta00512, Bta06898, Bta02588, Bta15264, Bta10293, Bta14621, Bta09010, Bta12027, Bta12853, Bta12963, Bta06651, Bta08005, Bta01293, Bta06196
GO:0019222	regulation of metabolic process	20	Bta01289, Bta01881, Bta00512, Bta03006, Bta10832, Bta06767, Bta01704, Bta10587, Bta15035, Bta01959, Bta09186, Bta14106, Bta12853, Bta13602, Bta06793, Bta06432, Bta05195, Bta08467, Bta06085, Bta08057
GO:0007017	microtubule-based process	16	Bta04830, Bta08976, Bta09207, Bta04526, Bta02457, Bta03417, Bta02109, Bta15363, Bta14234, Bta14740, Bta15355, Bta08467, Bta09776, Bta04079, Bta09210, Bta04077
GO:0007267	cell-cell signaling	12	Bta05920, Bta14882, Bta08717, Bta04850, Bta11223, Bta08923, Bta08922, Bta05926, Bta13517, Bta15618, Bta10970, Bta15198
GO:0006928	movement of cell or subcellular component	12	Bta14234, Bta14740, Bta04830, Bta15355, Bta09207, Bta13874, Bta03417, Bta02109, Bta04079, Bta09210, Bta15363, Bta04077
GO:0065008	regulation of biological quality	11	Bta03379, Bta09340, Bta13312, Bta08717, Bta05814, Bta13777, Bta06651, Bta14131, Bta15198, Bta15264, Bta13274
GO:0065009	regulation of molecular function	7	Bta01772, Bta12286, Bta01770, Bta12853, Bta12942, Bta03945, Bta08467
GO:0007049	cell cycle	7	Bta14621, Bta14554, Bta08976, Bta14106, Bta08467, Bta05420, Bta09033
GO:0048522	positive regulation of cellular process	6	Bta14106, Bta12763, Bta03006, Bta12853, Bta00512, Bta08467
GO:0042221	response to chemical	6	Bta12145, Bta09602, Bta13874, Bta06767, Bta01704, Bta06196
GO:0033036	macromolecule localization	5	Bta11061, Bta01468, Bta07852, Bta04453, Bta01805
GO:0022402	cell cycle process	5	Bta14621, Bta08976, Bta14106, Bta08467, Bta09033
GO:0009893	positive regulation of metabolic process	5	Bta14106, Bta03006, Bta12853, Bta00512, Bta08467
GO:0032259	methylation	4	Bta01058, Bta10144, Bta13580, Bta07175
GO:0048583	regulation of response to stimulus	4	Bta12763, Bta00512, Bta12942, Bta06196
GO:0051641	cellular localization	4	Bta01468, Bta11713, Bta02109, Bta15198
GO:0048856	anatomical structure development	4	Bta14322, Bta14333, Bta13874, Bta15618
GO:0032940	secretion by cell	3	Bta00066, Bta14575, Bta15198
GO:0019725	cellular homeostasis	3	Bta09340, Bta13312, Bta13777
GO:0032196	transposition	3	Bta12985, Bta00524, Bta05271
GO:0042445	hormone metabolic process	3	Bta03379, Bta08717, Bta14131
GO:0007275	multicellular organism development	3	Bta14333, Bta13874, Bta15618
GO:0042440	pigment metabolic process	2	Bta10618, Bta15727
GO:0023051	regulation of signaling	2	Bta12763, Bta12942
GO:0019953	sexual reproduction	2	Bta14322, Bta15727
GO:0070085	glycosylation	2	Bta14689, Bta10860
GO:0007059	chromosome segregation	2	Bta14621, Bta09033
GO:0048609	multicellular organismal reproductive process	2	Bta14322, Bta15727
GO:0044703	multi-organism reproductive process	2	Bta14322, Bta15727
GO:0032504	multicellular organism reproduction	2	Bta14322, Bta15727
GO:0007155	cell adhesion	2	Bta10191, Bta04065
GO:0048584	positive regulation of response to stimulus	2	Bta12763, Bta00512
GO:0009892	negative regulation of metabolic process	2	Bta06793, Bta01704
GO:0008219	cell death	2	Bta06576, Bta05420
GO:0048869	cellular developmental process	2	Bta14322, Bta13874
GO:0042330	taxis	1	Bta13874
GO:0022412	cellular process involved in reproduction in multicellular organism	1	Bta14322
GO:0019098	reproductive behavior	1	Bta15727
GO:1990748	cellular detoxification	1	Bta12145
GO:0031503	protein-containing complex localization	1	Bta02109
GO:0048523	negative regulation of cellular process	1	Bta05420
GO:0016458	gene silencing	1	Bta01704
GO:0061919	process utilizing autophagic mechanism	1	Bta14893
GO:0030029	actin filament-based process	1	Bta03008
GO:0009653	anatomical structure morphogenesis	1	Bta13874
GO:0007269	neurotransmitter secretion	1	Bta15198
GO:0070988	demethylation	1	Bta07796
GO:0009605	response to external stimulus	1	Bta13874
GO:0003006	developmental process involved in reproduction	1	Bta14322
GO:0023056	positive regulation of signaling	1	Bta12763
GO:0016079	synaptic vesicle exocytosis	1	Bta15198
GO:0019748	secondary metabolic process	1	Bta15727
GO:0009719	response to endogenous stimulus	1	Bta06767
Molecular Function
GO-id	GO-term	#Seqs	Seqs
GO:1901363	heterocyclic compound binding	232	Bta05315, Bta02289, Bta07617, Bta06767, Bta13180, Bta00667, Bta10587, Bta15121, Bta13179, Bta15599, Bta13614, Bta06651, Bta08831, Bta08038, Bta09366, Bta05683, Bta05667, Bta02399, Bta02950, Bta04696, Bta06874, Bta03008, Bta10459, Bta01987, Bta12751, Bta12872, Bta13721, Bta14931, Bta13962, Bta11305, Bta06085, Bta07175, Bta06088, Bta07637, Bta07758, Bta02861, Bta05215, Bta10009, Bta03710, Bta08966,…
GO:0097159	organic cyclic compound binding	232	Bta05315, Bta02289, Bta07617, Bta06767, Bta13180, Bta00667, Bta10587, Bta15121, Bta13179, Bta15599, Bta13614, Bta06651, Bta08831, Bta08038, Bta09366, Bta05683, Bta05667, Bta02399, Bta02950, Bta04696, Bta06874, Bta03008, Bta10459, Bta01987, Bta12751, Bta12872, Bta13721, Bta14931, Bta13962, Bta11305, Bta06085, Bta07175, Bta06088, Bta07637, Bta07758, Bta02861, Bta05215, Bta10009, Bta03710, Bta08966,…
GO:0043167	ion binding	136	Bta11719, Bta02289, Bta05315, Bta04985, Bta06924, Bta06767, Bta05959, Bta03417, Bta02207, Bta13580, Bta08391, Bta13179, Bta10191, Bta09401, Bta06651, Bta09125, Bta02399, Bta05667, Bta02950, Bta02675, Bta04696, Bta06874, Bta03008, Bta01587, Bta10459, Bta02833, Bta01987, Bta15198, Bta12475, Bta12751, Bta12872, Bta14931, Bta14539, Bta09478, Bta15629, Bta06085, Bta00140, Bta06088, Bta06363, Bta04065,…
GO:0016787	hydrolase activity	136	Bta04105, Bta05315, Bta02289, Bta03379, Bta06924, Bta10587, Bta02207, Bta03417, Bta15363, Bta15355, Bta14665, Bta12004, Bta12884, Bta13215, Bta06651, Bta04079, Bta05683, Bta04077, Bta07187, Bta01744, Bta02833, Bta04614, Bta01468, Bta02677, Bta03920, Bta13564, Bta13602, Bta05150, Bta02560, Bta06085, Bta03892, Bta01593, Bta06363, Bta01772, Bta03313, Bta05611, Bta01770, Bta03678, Bta01416, Bta15141,…
GO:0005515	protein binding	116	Bta03499, Bta02287, Bta04866, Bta13580, Bta00704, Bta12373, Bta14420, Bta12763, Bta07862, Bta11713, Bta08434, Bta00495, Bta01740, Bta02675, Bta02276, Bta03008, Bta03800, Bta03006, Bta01468, Bta13051, Bta15197, Bta20018, Bta11308, Bta07691, Bta07175, Bta00164, Bta03313, Bta04522, Bta10009, Bta07998, Bta10368, Bta02109, Bta07082, Bta11061, Bta12942, Bta11735, Bta03543, Bta00156, Bta04476, Bta09649,…
GO:0140096	catalytic activity, acting on a protein	90	Bta04303, Bta04105, Bta03379, Bta06924, Bta04300, Bta07018, Bta00069, Bta08626, Bta10389, Bta02207, Bta13580, Bta12286, Bta14863, Bta14620, Bta11871, Bta12004, Bta12884, Bta13215, Bta12567, Bta06651, Bta04794, Bta06690, Bta03581, Bta07187, Bta00330, Bta02675, Bta00178, Bta02079, Bta00177, Bta00331, Bta03008, Bta05748, Bta07402, Bta01744, Bta02833, Bta04614, Bta06437, Bta04815, Bta13097, Bta07093,…
GO:0036094	small molecule binding	68	Bta02289, Bta04303, Bta05315, Bta04300, Bta10149, Bta03417, Bta01959, Bta00907, Bta14620, Bta09401, Bta06651, Bta08831, Bta02399, Bta02950, Bta02675, Bta06874, Bta03008, Bta01587, Bta03607, Bta01943, Bta12483, Bta12872, Bta14931, Bta04140, Bta15706, Bta15629, Bta06085, Bta00140, Bta06088, Bta06363, Bta02861, Bta00002, Bta10725, Bta03355, Bta00840, Bta00841, Bta04403, Bta15141, Bta13285, Bta06672,…
GO:0016740	transferase activity	56	Bta04303, Bta04300, Bta07018, Bta02489, Bta10149, Bta02847, Bta10860, Bta13580, Bta10144, Bta14620, Bta14549, Bta08831, Bta09289, Bta02675, Bta02991, Bta03008, Bta01587, Bta09704, Bta01863, Bta12483, Bta08743, Bta07532, Bta06085, Bta03133, Bta07175, Bta06088, Bta03158, Bta01058, Bta07954, Bta02588, Bta09615, Bta00841, Bta10401, Bta13285, Bta08294, Bta14323, Bta14689, Bta06793, Bta08413, Bta07368,…
GO:0097367	carbohydrate derivative binding	55	Bta02289, Bta04303, Bta05315, Bta02521, Bta04300, Bta10149, Bta03417, Bta01959, Bta00907, Bta14620, Bta09401, Bta06651, Bta02675, Bta06874, Bta03008, Bta03607, Bta01943, Bta12872, Bta14931, Bta04140, Bta15629, Bta08022, Bta06085, Bta00140, Bta06088, Bta06363, Bta02861, Bta00002, Bta03355, Bta00840, Bta04403, Bta01978, Bta15141, Bta12943, Bta06793, Bta07367, Bta08533, Bta11814, Bta11815, Bta03483,…
GO:0008144	drug binding	48	Bta02289, Bta02861, Bta04303, Bta05315, Bta02521, Bta00002, Bta03355, Bta04300, Bta00840, Bta10149, Bta00841, Bta01978, Bta03417, Bta14620, Bta06793, Bta09401, Bta06651, Bta08533, Bta11814, Bta11815, Bta03483, Bta02499, Bta02675, Bta04830, Bta05202, Bta06874, Bta03008, Bta09207, Bta09449, Bta02976, Bta01587, Bta06898, Bta14083, Bta03607, Bta01943, Bta12012, Bta15124, Bta14554, Bta12872, Bta14931,…
GO:0016491	oxidoreductase activity	46	Bta07637, Bta04985, Bta06604, Bta06109, Bta10725, Bta07635, Bta03237, Bta04403, Bta05959, Bta03935, Bta14131, Bta10341, Bta14474, Bta13582, Bta11262, Bta03183, Bta12746, Bta05382, Bta00172, Bta03188, Bta11816, Bta05964, Bta02399, Bta10618, Bta02950, Bta04477, Bta01288, Bta04696, Bta07721, Bta06479, Bta04558, Bta00656, Bta01987, Bta15032, Bta13274, Bta15765, Bta12697, Bta12656, Bta07651, Bta09731,…
GO:0022857	transmembrane transporter activity	42	Bta06746, Bta02488, Bta01057, Bta02942, Bta00421, Bta08923, Bta08922, Bta05959, Bta00923, Bta02648, Bta03935, Bta15387, Bta15696, Bta14882, Bta11454, Bta11258, Bta11579, Bta13517, Bta08434, Bta05486, Bta05920, Bta07968, Bta04850, Bta09602, Bta01987, Bta05926, Bta05727, Bta10970, Bta15792, Bta00838, Bta08141, Bta08140, Bta15588, Bta11223, Bta14339, Bta14635, Bta12656, Bta11722, Bta04140, Bta08369,…
GO:0048037	cofactor binding	30	Bta04985, Bta06109, Bta10725, Bta02489, Bta04403, Bta00841, Bta11262, Bta03183, Bta11816, Bta05964, Bta02399, Bta02499, Bta02950, Bta01288, Bta04696, Bta02810, Bta06479, Bta01587, Bta04558, Bta09725, Bta01987, Bta15032, Bta13274, Bta11561, Bta12697, Bta09478, Bta09731, Bta15706, Bta06780, Bta06044
GO:0060089	molecular transducer activity	14	Bta05920, Bta07968, Bta04850, Bta08923, Bta08922, Bta06767, Bta05926, Bta10970, Bta14882, Bta06083, Bta13257, Bta11223, Bta13517, Bta05486
GO:0140098	catalytic activity, acting on RNA	13	Bta02861, Bta05315, Bta05202, Bta10725, Bta10832, Bta10587, Bta15035, Bta12012, Bta09186, Bta13602, Bta06085, Bta11815, Bta07175
GO:0140097	catalytic activity, acting on DNA	12	Bta05468, Bta06814, Bta12985, Bta00524, Bta06651, Bta08831, Bta05271, Bta10144, Bta15264, Bta01293, Bta13285, Bta12483
GO:0003735	structural constituent of ribosome	12	Bta02674, Bta01762, Bta10308, Bta10771, Bta14444, Bta11498, Bta07191, Bta06255, Bta00172, Bta00163, Bta05880, Bta04241
GO:0016874	ligase activity	8	Bta02861, Bta12012, Bta05202, Bta14931, Bta00840, Bta14083, Bta11815, Bta00140
GO:0030234	enzyme regulator activity	5	Bta06847, Bta12853, Bta05746, Bta01704, Bta02184
GO:0051540	metal cluster binding	5	Bta02499, Bta11561, Bta02489, Bta09725, Bta09478
GO:0030246	carbohydrate binding	4	Bta00917, Bta02017, Bta03920, Bta14560
GO:0003700	DNA binding transcription factor activity	3	Bta06767, Bta05195, Bta08057
GO:0004601	peroxidase activity	3	Bta07721, Bta06479, Bta04558
GO:0005319	lipid transporter activity	3	Bta07852, Bta04453, Bta01805
GO:0016829	lyase activity	3	Bta04303, Bta04300, Bta05290
GO:0005085	guanyl-nucleotide exchange factor activity	2	Bta12942, Bta03945
GO:0016853	isomerase activity	2	Bta09340, Bta07838
GO:0005201	extracellular matrix structural constituent	2	Bta04344, Bta00858
GO:0042302	structural constituent of cuticle	2	Bta07805, Bta09575
GO:0005231	excitatory extracellular ligand-gated ion channel activity	2	Bta08922, Bta05486
GO:0044877	protein-containing complex binding	1	Bta12853
GO:1901681	sulfur compound binding	1	Bta15706
GO:0005549	odorant binding	1	Bta04039
GO:0003682	chromatin binding	1	Bta10144
GO:0000988	transcription factor activity, protein binding	1	Bta03006
GO:0017056	structural constituent of nuclear pore	1	Bta00953
GO:0070283	radical SAM enzyme activity	1	Bta09725
Cellular Components
GO-id	GO-term	#Seqs	Seqs
GO:0005622	intracellular	121	Bta10901, Bta00421, Bta09910, Bta06767, Bta05959, Bta02207, Bta03417, Bta03935, Bta04627, Bta13580, Bta15363, Bta02849, Bta13582, Bta12373, Bta15355, Bta06255, Bta07982, Bta06651, Bta08831, Bta04079, Bta04077, Bta02674, Bta06874, Bta08898, Bta03006, Bta01468, Bta01987, Bta13051, Bta12483, Bta13327, Bta13602, Bta05278, Bta00140, Bta02861, Bta03710, Bta10401, Bta02109, Bta15264, Bta14444, Bta11061,…
GO:0044424	intracellular part	116	Bta10901, Bta00421, Bta09910, Bta06767, Bta05959, Bta02207, Bta03417, Bta03935, Bta04627, Bta13580, Bta15363, Bta02849, Bta13582, Bta12373, Bta15355, Bta06255, Bta07982, Bta06651, Bta08831, Bta04079, Bta04077, Bta02674, Bta06874, Bta08898, Bta03006, Bta01987, Bta13051, Bta12483, Bta13327, Bta13602, Bta05278, Bta00140, Bta02861, Bta03710, Bta10401, Bta02109, Bta15264, Bta14444, Bta11061, Bta12300,…
GO:0043229	intracellular organelle	85	Bta10308, Bta00421, Bta09910, Bta06767, Bta03417, Bta04627, Bta00867, Bta10144, Bta13580, Bta15363, Bta02849, Bta13582, Bta01959, Bta12373, Bta14740, Bta15355, Bta14621, Bta11873, Bta12963, Bta06255, Bta07982, Bta06651, Bta09447, Bta06576, Bta04079, Bta04077, Bta05880, Bta02674, Bta08217, Bta03006, Bta05900, Bta10930, Bta13051, Bta10771, Bta15035, Bta14333, Bta08064, Bta13921, Bta13327, Bta15704,…
GO:0043227	membrane-bounded organelle	47	Bta01058, Bta09910, Bta00421, Bta05812, Bta03710, Bta06503, Bta06767, Bta10401, Bta00128, Bta04627, Bta10144, Bta13580, Bta02849, Bta13582, Bta15696, Bta10293, Bta12300, Bta14689, Bta11873, Bta12963, Bta13315, Bta07982, Bta09224, Bta09447, Bta06576, Bta11814, Bta06196, Bta06735, Bta02674, Bta03222, Bta08217, Bta00234, Bta03006, Bta00512, Bta05900, Bta10436, Bta10930, Bta00953, Bta15035, Bta12330,…
GO:0044446	intracellular organelle part	47	Bta03357, Bta09910, Bta00421, Bta10401, Bta00128, Bta03417, Bta04627, Bta02109, Bta00867, Bta15363, Bta15264, Bta10144, Bta02849, Bta13582, Bta12373, Bta14740, Bta15355, Bta15696, Bta10293, Bta14621, Bta14689, Bta12963, Bta06651, Bta09224, Bta06576, Bta04079, Bta04077, Bta01762, Bta04830, Bta09207, Bta00512, Bta05900, Bta02457, Bta10930, Bta00953, Bta13051, Bta14234, Bta08064, Bta09010, Bta13921,…
GO:0043228	non-membrane-bounded organelle	43	Bta03357, Bta10308, Bta03417, Bta00867, Bta02109, Bta10144, Bta15363, Bta15264, Bta12373, Bta01959, Bta14740, Bta15355, Bta14621, Bta14444, Bta11498, Bta06255, Bta06651, Bta06432, Bta06576, Bta00172, Bta04079, Bta04077, Bta05880, Bta02674, Bta01762, Bta04830, Bta09207, Bta02457, Bta13051, Bta10771, Bta14234, Bta09010, Bta13921, Bta13327, Bta07191, Bta08467, Bta09776, Bta09210, Bta05278, Bta01293,…
GO:0031224	intrinsic component of membrane	38	Bta06746, Bta02488, Bta01278, Bta01597, Bta02942, Bta03237, Bta06404, Bta12190, Bta10686, Bta02648, Bta14595, Bta15387, Bta13257, Bta11454, Bta11258, Bta11579, Bta04250, Bta08434, Bta05486, Bta07968, Bta05246, Bta09602, Bta02017, Bta01987, Bta15198, Bta15792, Bta00838, Bta15586, Bta06083, Bta08141, Bta08140, Bta14339, Bta13843, Bta11722, Bta04140, Bta12956, Bta06620, Bta06363
GO:1902494	catalytic complex	29	Bta02861, Bta03357, Bta10901, Bta00128, Bta03417, Bta04627, Bta13285, Bta00805, Bta14621, Bta14689, Bta13777, Bta09224, Bta08831, Bta04830, Bta04477, Bta06814, Bta02079, Bta09207, Bta08898, Bta05900, Bta10930, Bta12483, Bta15368, Bta13602, Bta09854, Bta15706, Bta09210, Bta13927, Bta00140
GO:1990904	ribonucleoprotein complex	18	Bta02674, Bta01762, Bta10308, Bta09910, Bta10771, Bta01959, Bta14444, Bta11498, Bta07191, Bta13602, Bta06255, Bta06432, Bta05052, Bta06576, Bta00172, Bta00163, Bta05880, Bta04241
GO:0098796	membrane protein complex	17	Bta04477, Bta10901, Bta01057, Bta02942, Bta08898, Bta00421, Bta10930, Bta01987, Bta05959, Bta03935, Bta15696, Bta14689, Bta12656, Bta11579, Bta11722, Bta09224, Bta12956
GO:0099081	supramolecular polymer	12	Bta14234, Bta14740, Bta04830, Bta15355, Bta09207, Bta02457, Bta03417, Bta08467, Bta04079, Bta09210, Bta15363, Bta04077
GO:0071944	cell periphery	8	Bta10901, Bta02942, Bta08898, Bta13777, Bta11579, Bta11722, Bta12956, Bta05486
GO:0005886	plasma membrane	8	Bta10901, Bta02942, Bta08898, Bta13777, Bta11579, Bta11722, Bta12956, Bta05486
GO:0005667	transcription factor complex	7	Bta03006, Bta05900, Bta06767, Bta05195, Bta04627, Bta05420, Bta08057
GO:0070469	respiratory chain	7	Bta04477, Bta12656, Bta10930, Bta09224, Bta01987, Bta05959, Bta03935
GO:0031090	organelle membrane	7	Bta15696, Bta00421, Bta12656, Bta10930, Bta10401, Bta09224, Bta13582
GO:0044459	plasma membrane part	7	Bta10901, Bta02942, Bta08898, Bta11579, Bta11722, Bta12956, Bta05486
GO:0043233	organelle lumen	6	Bta05900, Bta00128, Bta04627, Bta06576, Bta01293, Bta02849
GO:0031975	envelope	6	Bta00421, Bta12656, Bta10930, Bta00953, Bta09224, Bta13582
GO:0008287	protein serine/threonine phosphatase complex	5	Bta15368, Bta02079, Bta09854, Bta13927, Bta00805
GO:0070069	cytochrome complex	5	Bta04477, Bta12656, Bta01987, Bta05959, Bta03935
GO:1990204	oxidoreductase complex	4	Bta04477, Bta10930, Bta09224, Bta15706
GO:0012505	endomembrane system	4	Bta14689, Bta10436, Bta10401, Bta00953
GO:0044455	mitochondrial membrane part	4	Bta00421, Bta12656, Bta10930, Bta09224
GO:0098798	mitochondrial protein complex	4	Bta00421, Bta10930, Bta09224, Bta06576
GO:0005875	microtubule associated complex	4	Bta04830, Bta09207, Bta03417, Bta09210
GO:0045298	tubulin complex	4	Bta02457, Bta02109, Bta09776, Bta13051
GO:1990351	transporter complex	3	Bta02942, Bta11579, Bta11722
GO:0044815	DNA packaging complex	3	Bta13327, Bta09033, Bta12373
GO:0019898	extrinsic component of membrane	2	Bta10901, Bta08898
GO:0032993	protein-DNA complex	2	Bta13327, Bta12373
GO:0044463	cell projection part	2	Bta02992, Bta13921
GO:0005929	cilium	2	Bta02992, Bta13921
GO:1990391	DNA repair complex	2	Bta06874, Bta06898
GO:0044441	ciliary part	2	Bta02992, Bta13921
GO:0098552	side of membrane	2	Bta10901, Bta08898
GO:0042995	cell projection	2	Bta02992, Bta13921
GO:0120114	Sm-like protein family complex	2	Bta09910, Bta13777
GO:0031012	extracellular matrix	2	Bta04344, Bta00858
GO:0043240	Fanconi anaemia nuclear complex	1	Bta02849
GO:0061700	GATOR2 complex	1	Bta12763
GO:0005789	endoplasmic reticulum membrane	1	Bta14689
GO:0070531	BRCA1-A complex	1	Bta00512
GO:0005852	eukaryotic translation initiation factor 3 complex	1	Bta06432
GO:0033557	Slx1-Slx4 complex	1	Bta01293
GO:0098794	postsynapse	1	Bta05486
GO:0098805	whole membrane	1	Bta15696
GO:0016459	myosin complex	1	Bta00867
GO:0005581	collagen trimer	1	Bta00858
GO:0030990	intraciliary transport particle	1	Bta02109
GO:0034464	BBSome	1	Bta02992
GO:0031082	BLOC complex	1	Bta14354
GO:0030870	Mre11 complex	1	Bta10293
GO:0031251	PAN complex	1	Bta06793
GO:0042175	nuclear outer membrane-endoplasmic reticulum membrane network	1	Bta14689
GO:0098590	plasma membrane region	1	Bta05486
GO:0000439	core TFIIH complex	1	Bta12963
GO:0045239	tricarboxylic acid cycle enzyme complex	1	Bta15706
GO:0005643	nuclear pore	1	Bta00953
GO:0035145	exon-exon junction complex	1	Bta08064
GO:0033061	DNA recombinase mediator complex	1	Bta09010
GO:0097060	synaptic membrane	1	Bta05486
GO:0034518	RNA cap binding complex	1	Bta11061
GO:0090665	glycoprotein complex	1	Bta12956
GO:0070552	BRISC complex	1	Bta00512
GO:0000313	organellar ribosome	1	Bta06576
GO:0035859	Seh1-associated complex	1	Bta12763
GO:0030992	intraciliary transport particle B	1	Bta02109
