# Supplementary material for: Whole genome sequencing of Asia II 1 species of whitefly reveals that genes involved in virus transmission and insecticide resistance have genetic variances between Asia II 1 and MEAM1 species
Source: BMC Genomics. 2019 Jun 18;20:507. doi: 10.1186/s12864-019-5877-9 (PMC6582559; doi:10.1186/s12864-019-5877-9)
Supplement: Supplementary file 4 — SNP validation. This file describes the positions of amplified regions in scaffolds and position of validated variants in each amplified region. (XLSX 13 kb) [file 12864_2019_5877_MOESM4_ESM.xlsx]

## Sheet: Sheet1
Amplified region (Scaffold 109: 1797967-1798560)
Farward primer	CCATTGAATATGAAGTTCCTCCGT
Reverse Primer	AGCAGCAACAAAGAGAATCCA
Sr. NO	SNP position	Ref	Alt	Validated
1	1798063	T	A	yes
2	1798102	G	T	yes
3	1798105	C	T	yes
4	1798189	A	G	yes
5	1798293	A	G	yes
6	1798338	A	T	yes
7	1798394	G	A	yes
8	1798451	C	T	yes
9	1798478	T	A	yes
10	1798495	T	C	yes
Amplified region (Scaffold 109: 2178916-2179507)
Farward primer	TCAAGCGCTGCCATGTTTTC
Reverse Primer	ACGAGTGGTATGCTACACTCAAA
11	2178989	T	C	yes
12	2179002	C	T	yes
13	2179010	A	G	yes
14	2179056	T	C	yes
15	2179067	A	G	yes
16	2179111	A	G	yes
17	2179113	T	C	yes
18	2179119	C	T	yes
19	2179124	C	T	yes
20	2179257	T	A	yes
21	2179311	T	A	yes
22	2179379	C	T	yes
23	2179383	G	C	yes
Amplified region (Scaffold 109: 3509568-3510076)
Farward primer	TGCCAGCTCAGAAGAACATGG
Reverse Primer	GGACGGAAGGAAGAGACACAC
24	3509687	C	T	YES
25	3509718	A	T	yes
26	3509739	A	G	yes
27	3509756	C	T	yes
28	3509842	T	C	yes
29	3509843	G	A	yes
30	3509865	G	A	yes
31	3509879	A	G	yes
32	3509884	G	T	yes
33	3509915	C	T	yes
Amplified region (Scaffold 109: 3511866-3512431)
Farward primer	TGGCCAAGTGCTGAAGAGTT
Reverse Primer	CGTATGTCCGCAATGCTGTG
34	3511901	C	T	yes
35	3511907	C	T	yes
36	3511920	A	G	yes
37	3512014	G	A	yes
38	3512021	T	C	yes
39	3512044	C	T	yes
40	3512052	C	T	yes
41	3512062	C	A	yes
42	3512111	G	A	yes
43	3512114	T	C	yes
44	3512172	C	G	yes
45	3512244	T	C	yes
46	3512284	C	A	yes
47	3512311	G	A	yes
48	3512351	C	T	yes
49	3512408	G	T	yes
Amplified region (Scaffold 109: 3516025-3516548)
Farward primer	CAGTTGGAGCTGTCCAGTCA
Reverse Primer	AGAGATTCCATTTTAGCAGCTTCC
50	3516061	G	A	YES
51	3516109	T	C	YES
52	3516152	T	A	YES
53	3516238	A	G	yes
54	3516247	C	T	yes
55	3516250	C	T	yes
56	3516274	G	A	yes
57	3516280	T	C	yes
58	3516285	T	G	yes
59	3516335	G	A	yes
60	3516377	C	T	YES
61	3516420	A	T	YES
62	3516451	T	G	yes
Amplified region (Scaffold 109: 3517016-3517597)
Farward primer	TGTGACTAAAAACTAGAAGGCATGA
Reverse Primer	TGGTAGGAACTTCTACGTGTGA
63	3517182	G	T	Yes
64	3517207	C	T	Yes
65	3517245	T	A	yes
66	3517269	G	A	yes
67	3517271	G	A	yes
68	3517277	G	A	Yes
69	3517331	C	T	YES
70	3517332	C	G	Yes
71	3517404	A	C	Yes
72	3517418	T	C	YES
Amplified region (Scaffold 109: (3517931-3518449)
Farward primer	GCCTCGTTTCGTGAACTTTCG
Reverse Primer	GGGCTTTGTCAGAAGTCCAA
73	3517979	T	C	YES
74	3518021	A	G	YES
75	3518044	A	T	YES
76	3518088	T	C	YES
77	3518111	A	G	YES
78	3518121	C	G	yes
79	3518161	T	A	YES
80	3518407	A	G	YES
81	3518425	A	C	YES
82	3518426	G	A	YES
Amplified region (Scaffold 109: (3521006-3521506)
Farward primer	GTTCATAGAATCCTTTCGATTTCCT
Reverse Primer	TCGTTACATATCCTGTGTGCGT
83	3521037	C	T	YES
84	3521108	G	C	YES
85	3521121	G	A	YES
86	3521158	C	A	YES
87	3521164	G	A	YES
88	3521187	A	G	YES
89	3521205	G	A	YES
90	3521210	G	A	YES
91	3521224	A	T	YES
92	3521230	T	G	YES
93	3521261	T	C	YES
94	3521293	T	C	YES
95	3521416	G	A	YES
96	3521448	G	A	YES
