# Supplementary material for: Whole genome sequencing of Asia II 1 species of whitefly reveals that genes involved in virus transmission and insecticide resistance have genetic variances between Asia II 1 and MEAM1 species
Source: BMC Genomics. 2019 Jun 18;20:507. doi: 10.1186/s12864-019-5877-9 (PMC6582559; doi:10.1186/s12864-019-5877-9)
Supplement: Supplementary file 5 — CNVkit results. (XLSX 19 kb) [file 12864_2019_5877_MOESM5_ESM.xlsx]

## Sheet: Sheet1
COPY NUMBER VARIATIONS										GENES						Min CNV=3
chromosome	start	end	gene	log2	cn	depth	probes	weight		chr	start	end	strarnd	id		Min log2>=0.2
Scaffold11250	3809	43803	-	0.347622	3	29.7355	8	6.20941
Scaffold11263	3806	144623	-	0.215354	3	22.8134	33	24.4029		Scaffold11263	5103	123711	+	Bta00923
										Scaffold11263	127987	131152	+	Bta00925
										Scaffold11263	34657	91496	-	Bta00924
Scaffold12158	7364	11046	-	0.412159	3	39.6047	2	1.39989
Scaffold12370	1	14744	-	0.264176	3	20.6527	2	1.3721		Scaffold12370	6025	7503	+	Bta02045
Scaffold12963	17074	18971	-	0.44327	3	22.6626	1	0.850635
Scaffold13118	1855	9274	-	0.337524	3	22.0168	3	1.90896
Scaffold13957	11970	13965	-	0.303245	3	28.6206	1	0.940551
Scaffold14633	1975	3950	-	0.826795	4	76.1686	1	0.425434
Scaffold1514	15204	241362	-	0.244724	3	28.8139	53	39.881		Scaffold1514	74721	164319	+	Bta03692
										Scaffold1514	193107	200335	-	Bta03693
										Scaffold1514	221335	226809	-	Bta03694
										Scaffold1514	237389	239032	-	Bta03696
										Scaffold1514	41693	42400	-	Bta03691
Scaffold1697	1	31825	-	0.279361	3	25.8358	8	6.25335		Scaffold1697	9717	21486	-	Bta04806
										Scaffold1697	344	531	+	Bta04805
Scaffold17454	5578	9297	-	0.313592	3	28.0639	2	1.65372
Scaffold17731	1	13926	-	0.378736	3	22.094	3	2.2512
Scaffold18150	1	12992	-	0.251256	3	24.7154	4	1.80084
Scaffold185	9468	15148	-	0.309964	3	18.7118	2	1.79861		Scaffold185	10645	14958	-	Bta05215
										Scaffold185	10020	10400	-	Bta05214
Scaffold18890	1	70407	-	0.428062	3	33.1629	23	14.9439		Scaffold18890	19407	47765	-	Bta05232
										Scaffold18890	49186	49641	+	Bta05233
Scaffold18974	1850	5548	-	0.364796	3	25.6079	2	0.852389
Scaffold212	1	3661	-	0.283239	3	21.5863	2	1.79183
Scaffold21969	15116	18895	-	0.289109	3	22.0084	2	1.73778
Scaffold22950	1948	15580	-	0.502531	3	26.5319	2	1.61966
Scaffold245	5470	9116	-	0.479024	3	38.6713	2	1.31858
Scaffold2465	1	14615	-	0.224592	3	21.4661	6	4.78995
Scaffold2496	7598	108263	-	0.383183	3	33.2826	8	4.88928		Scaffold2496	40297	46098	+	Bta06516
Scaffold26290	1	1779	-	0.633125	3	46.0501	1	0.739314
Scaffold26688	3807	5711	-	0.503135	3	40.4238	1	0.869037
Scaffold27227	1	10523	-	0.450565	3	36.3925	4	3.03336
Scaffold2879	5654	18847	-	0.246381	3	22.4565	4	2.54964		Scaffold2879	11920	15885	-	Bta07429
Scaffold30651	1872	20590	-	0.242733	3	24.673	5	4.08584
Scaffold31199	7914	13848	-	0.752528	4	40.1577	2	0.859901
Scaffold32236	1	1929	-	0.845775	4	38.4227	1	0.502218
Scaffold32735	1	12956	-	0.256777	3	22.3792	3	1.94095		Scaffold32735	6663	10685	+	Bta08831
Scaffold33217	1	7162	-	0.458635	3	26.2761	3	2.45331
Scaffold3349	8993	12591	-	0.22329	3	20.8206	2	1.56363
Scaffold337	664652	797964	-	0.376026	3	30.1662	24	15.9916		Scaffold337	733218	763127	+	Bta08995
										Scaffold337	677872	721575	+	Bta08994
Scaffold3488	1	102788	-	0.229174	3	28.2308	30	23.4206		Scaffold3488	38657	85809	+	Bta09353
										Scaffold3488	27932	35043	-	Bta09352
Scaffold3497	1898	28464	-	0.341999	3	29.604	6	3.89208
Scaffold35449	4153	10381	-	0.469245	3	45.0236	3	1.38087
Scaffold36741	10956	16434	-	0.54862	3	50.83	2	1.47745
Scaffold37398	1883	58345	-	0.455569	3	27.6979	7	5.22833
Scaffold39017	1	15118	-	0.260259	3	24.1096	5	3.5058		Scaffold39017	4	3359	-	Bta10115
Scaffold39663	1	17778	-	0.358651	3	27.1424	4	3.38309		Scaffold39663	14283	17018	-	Bta10170
										Scaffold39663	3935	5302	+	Bta10169
Scaffold403	5185242	5244295	-	0.357673	3	29.8955	20	15.0778		Scaffold403	5202344	5224116	-	Bta10381
										Scaffold403	5188071	5190953	+	Bta10379
										Scaffold403	5187071	5187967	+	Bta10378
										Scaffold403	5201022	5201734	+	Bta10380
Scaffold41440	1990	3980	-	0.431465	3	21.5668	1	0.887942
Scaffold41490	1	10939	-	0.210657	3	30.6003	6	4.33641		Scaffold41490	2170	10613	+	Bta10462
Scaffold46540	7658	47858	-	0.239925	3	21.8917	3	2.14489
Scaffold46619	1	11216	-	0.616781	3	42.6394	5	2.99896
Scaffold4889	1	29642	-	0.46013	3	31.8453	6	4.19158		Scaffold4889	12970	16017	-	Bta11235
Scaffold49726	1862	20480	-	0.309664	3	28.1013	4	3.31611
Scaffold49815	1	16993	-	0.309781	3	21.7746	6	5.14924		Scaffold49815	12441	13421	+	Bta11353
Scaffold5282	7795	11692	-	0.392349	3	31.2824	2	1.33888		Scaffold5282	9339	10382	-	Bta12042
Scaffold54859	1	7331	-	0.222323	3	18.8845	3	2.17149
Scaffold5698	1	11085	-	0.797711	4	55.6756	3	1.6216		Scaffold5698	1071	10131	-	Bta12452
Scaffold61710	15325	17241	-	0.745615	4	48.976	1	0.634829
Scaffold63007	3520	8798	-	0.59207	3	34.6684	2	1.15239		Scaffold63007	3694	4137	-	Bta13145
Scaffold6336	4093	8185	-	0.451589	3	50.5215	2	1.16225
Scaffold6653	5613	33673	-	0.378288	3	33.9929	9	6.22035
Scaffold6749	1	52771	-	0.263837	3	26.0456	16	11.6204		Scaffold6749	20029	32727	-	Bta13886
										Scaffold6749	35395	52524	-	Bta13887
										Scaffold6749	1273	2414	-	Bta13885
										Scaffold6749	14	11144	+	Bta13884
Scaffold67946	3509	7017	-	0.562709	3	40.3457	2	1.42447
Scaffold6870	1	28299	-	0.255172	3	25.7983	12	9.6694
Scaffold73310	7314	18285	-	0.217555	3	20.8181	3	1.51691
Scaffold7747	7242	12673	-	0.222019	3	19.2504	2	1.63307		Scaffold7747	8145	8687	-	Bta14428
										Scaffold7747	9560	10039	-	Bta14429
Scaffold80129	1	1866	-	0.27081	3	17.5062	1	0.912296
Scaffold8313	34252	41864	-	0.280461	3	24.3079	3	2.05032
Scaffold8703	7679	76781	-	0.311597	3	41.3603	11	7.03112		Scaffold8703	55165	74754	-	Bta15138
										Scaffold8703	41426	54685	-	Bta15137
Scaffold88547	1	3744	-	0.384215	3	27.327	2	1.59508
Scaffold88985	1830	7317	-	0.389679	3	26.5658	3	2.16963
Scaffold9832	5644	65843	-	0.364133	3	28.8539	8	6.10963		Scaffold9832	22336	27847	+	Bta15597
										Scaffold9832	58305	62261	-	Bta15599
										Scaffold9832	44531	45454	-	Bta15598
