# Supplementary material for: Whole genome sequencing of Asia II 1 species of whitefly reveals that genes involved in virus transmission and insecticide resistance have genetic variances between Asia II 1 and MEAM1 species
Source: BMC Genomics. 2019 Jun 18;20:507. doi: 10.1186/s12864-019-5877-9 (PMC6582559; doi:10.1186/s12864-019-5877-9)
Supplement: Supplementary file 6 — Gene ontology of genes having structural variants. Annotations and InterPro IDs of genes are given. (XLSX 10 kb) [file 12864_2019_5877_MOESM6_ESM.xlsx]

## Sheet: Sheet1
GeneID	Annotation	InterPro
Bta08154	GUK-holder, isoform A
Bta08157	Zinc finger SWIM domain-containing protein	IPR007527(Zinc finger, SWIM-type)
Bta08159	Transcription factor 7-like 1-A	IPR009071(High mobility group box domain),IPR024940(Transcription factor TCF/LEF),IPR028782(Protein pangolin)
Bta08153	Moesin/ezrin/radixin homolog 1	IPR000299(FERM domain),IPR000798(Ezrin/radixin/moesin like),IPR008954(Moesin tail domain),IPR011174(Ezrin/radixin/moesin),IPR011259(Ezrin/radixin/moesin, C-terminal),IPR011993(Pleckstrin homology-like domain),IPR014352(FERM/acyl-CoA-binding protein, 3-helical bundle),IPR018979(FERM, N-terminal),IPR018980(FERM, C-terminal PH-like domain),IPR019747(FERM conserved site),IPR019748(FERM central domain…
Bta08161	Pangolin
Bta08158	Unknown protein
Bta08160	Unknown protein
Bta08155	Wiskott-Aldrich syndrome protein family member 2	IPR028288(SCAR/WAVE family)
Bta09326	Unknown protein
Bta10316	Cleavage and polyadenylation specificity factor subunit	IPR000504(RNA recognition motif domain),IPR012677(Nucleotide-binding alpha-beta plait domain)
Bta10315	Polycomb protein Asx	IPR024811(Polycomb protein ASX/ASX-like),IPR024814(Polycomb protein ASX),IPR026905(Protein ASX-like, PHD domain),IPR028020(ASX homology domain)
Bta10317	Formin-like protein	IPR015425(Formin, FH2 domain)
Bta10318	B-box type zinc finger protein ncl-1, putative	IPR000315(Zinc finger, B-box),IPR001258(NHL repeat),IPR001841(Zinc finger, RING-type),IPR003649(B-box, C-terminal),IPR007087(Zinc finger, C2H2),IPR011042(Six-bladed beta-propeller, TolB-like),IPR013017(NHL repeat, subgroup),IPR013083(Zinc finger, RING/FYVE/PHD-type),IPR017907(Zinc finger, RING-type, conserved site)
Bta10319	Unknown protein
Bta02314	Leucine rich repeat protein	IPR001611(Leucine-rich repeat),IPR003591(Leucine-rich repeat, typical subtype)
Bta02317	N-alpha-acetyltransferase 35, NatC auxiliary subunit	IPR007244(NatC N(alpha)-terminal acetyltransferase, Mak10 subunit)
Bta02318	E3 ubiquitin-protein ligase AMFR	IPR001841(Zinc finger, RING-type),IPR003892(Ubiquitin system component Cue),IPR013083(Zinc finger, RING/FYVE/PHD-type)
Bta02321	CG6175, isoform B	IPR006578(MADF domain)
Bta02311	Max dimerization protein	IPR011598(Myc-type, basic helix-loop-helix (bHLH) domain)
Bta02319	Transmembrane emp24 domain-containing protein 1	IPR009038(GOLD),IPR015720(TMP21-related)
Bta02313	Cytosolic carboxypeptidase-like protein 5
Bta02315	CG43780, isoform B
Bta02320	Unknown protein
Bta02322	Lysophospholipid acyltransferase 2	IPR004299(Membrane bound O-acyl transferase, MBOAT)
Bta02312	Mitochondrial cardiolipin hydrolase	IPR001736(Phospholipase D/Transphosphatidylase),IPR025202(Phospholipase D-like domain)
Bta08156	Unknown protein	IPR018631(AAA-ATPase-like domain)
Bta02316	AAA-ATPase-like domain-containing protein	IPR018631(AAA-ATPase-like domain)
