# Supplementary material for: Whole genome sequencing of Asia II 1 species of whitefly reveals that genes involved in virus transmission and insecticide resistance have genetic variances between Asia II 1 and MEAM1 species
Source: BMC Genomics. 2019 Jun 18;20:507. doi: 10.1186/s12864-019-5877-9 (PMC6582559; doi:10.1186/s12864-019-5877-9)
Supplement: Supplementary file 7 — Gene IDs of genes contributing in different pathways. (XLSX 12 kb) [file 12864_2019_5877_MOESM7_ESM.xlsx]

## Sheet: Sheet1
Pathway	Enzyme	Gene IDs
Purine metabolism	ec:3.6.1.15 - phosphatase	Bta02289, Bta05315, Bta00002, Bta01057, Bta03417, Bta15141, Bta00867, Bta15264, Bta15363, Bta01959, Bta14740, Bta15355, Bta15696, Bta06651, Bta07367, Bta08533, Bta04079, Bta11814, Bta04077, Bta04830, Bta09207, Bta00358, Bta03607, Bta14234, Bta13823, Bta04140, Bta09210, Bta06363
	ec:3.6.1.3 - adenylpyrophosphatase	Bta15696, Bta00002, Bta01057, Bta09207, Bta04140, Bta03417, Bta08533, Bta11814, Bta06363
	ec:2.7.7.7 - DNA polymerase	Bta06814, Bta08831, Bta13285, Bta12483
Oxidative phosphorylation	ec:1.10.2.2 - reductase	Bta04477
	ec:1.9.3.1 - oxidase	Bta01987, Bta05959, Bta03935, Bta12656
	ec:1.6.99.3 - dehydrogenase	Bta05773, Bta13582
	ec:1.6.5.3 - reductase (H+-translocating)	Bta05773, Bta13582
Thiamine metabolism	ec:3.6.1.15 - phosphatase	Bta02289, Bta05315, Bta00002, Bta01057, Bta03417, Bta15141, Bta00867, Bta15264, Bta15363, Bta01959, Bta14740, Bta15355, Bta15696, Bta06651, Bta07367, Bta08533, Bta04079, Bta11814, Bta04077, Bta04830, Bta09207, Bta00358, Bta03607, Bta14234, Bta13823, Bta04140, Bta09210, Bta06363
	ec:2.8.1.7 - desulfurase	Bta06780
Biosynthesis of antibiotics	ec:2.2.1.2 - dihydroxyacetonetransferase	Bta08413
	ec:1.11.1.6 - equilase	Bta04558
	ec:1.2.4.2 - dehydrogenase (succinyl-transferring)	Bta15706
	ec:3.1.3.3 - phosphatase	Bta05814
	ec:1.4.3.3 - oxidase	Bta13274
	ec:2.7.1.36 - kinase	Bta06793
Aminoacyl-tRNA biosynthesis	ec:6.1.1.7 - ligase	Bta12012
	ec:6.1.1.9 - ligase	Bta05202
	ec:6.1.1.4 - ligase	Bta11815
	ec:6.1.1.20 - ligase	Bta02861
Glycerophospholipid metabolism	ec:2.7.1.107 - kinase (ATP)	Bta01863
	ec:3.1.1.7 - true cholinesterase	Bta08717
	ec:3.1.4.3 - C	Bta12300
Nicotinate and nicotinamide metabolism	ec:6.3.5.1 - synthase (glutamine-hydrolysing)	Bta14083
	ec:2.7.1.23 - kinase	Bta01863
Lysine degradation	ec:2.1.1.43 - N-methyltransferase	Bta13580, Bta01058
	ec:1.2.4.2 - dehydrogenase (succinyl-transferring)	Bta15706
Methane metabolism	ec:3.1.3.3 - phosphatase	Bta05814
	ec:3.1.2.12 - hydrolase	Bta12145
Tryptophan metabolism	ec:1.11.1.6 - equilase	Bta04558
	ec:1.2.4.2 - dehydrogenase (succinyl-transferring)	Bta15706
Biotin metabolism	ec:6.3.3.3 - synthase	Bta00840
	ec:2.8.1.6 - synthase	Bta09725
Glycine, serine and threonine metabolism	ec:3.1.3.3 - phosphatase	Bta05814
	ec:1.4.3.3 - oxidase	Bta13274
Drug metabolism - other enzymes	ec:2.7.1.48 - kinase	Bta10149
	ec:3.1.1.1 - ali-esterase	Bta11815, Bta05202, Bta08717
Pyrimidine metabolism	ec:2.7.1.48 - kinase	Bta10149,
	ec:2.7.7.7 - DNA polymerase	Bta06814, Bta08831, Bta13285, Bta12483
Phosphatidylinositol signaling system	ec:2.7.1.107 - kinase (ATP)	Bta01863
	ec:3.1.4.11 - phospholipase C	Bta12300
Aminobenzoate degradation	ec:3.1.3.41 - nitrophenyl phosphatase	Bta15368, Bta02079, Bta05814, Bta09854, Bta09952, Bta13927, Bta00805
Th1 and Th2 cell differentiation	ec:3.1.3.16 - phosphatase	Bta09854, Bta15368, Bta02079, Bta13927, Bta00805
T cell receptor signaling pathway	ec:3.1.3.16 - phosphatase	Bta09854, Bta15368, Bta02079, Bta13927, Bta00805
Starch and sucrose metabolism	ec:3.2.1.28 - trehalase	Bta09856, Bta02522
D-Arginine and D-ornithine metabolism	ec:1.4.3.3 - oxidase	Bta13274
Phenylpropanoid biosynthesis	ec:1.11.1.7 - lactoperoxidase	Bta07721, Bta06479, Bta04558
Glyoxylate and dicarboxylate metabolism	ec:1.11.1.6 - equilase	Bta04558
Indole alkaloid biosynthesis	ec:4.3.3.2 - synthase	Bta05290
Glutathione metabolism	ec:3.4.19.13 - hydrolase	Bta03581
Alanine, aspartate and glutamate metabolism	ec:3.5.1.1 - asparaginase II	Bta03313
Pentose phosphate pathway	ec:2.2.1.2 - dihydroxyacetonetransferase	Bta08413
Other glycan degradation	ec:3.2.1.24 - alpha-D-mannosidase	Bta03920
Propanoate metabolism	ec:1.2.1.27 - dehydrogenase (CoA-acylating)	Bta00172
Arginine and proline metabolism	ec:1.4.3.3 - oxidase	Bta13274
Citrate cycle (TCA cycle)	ec:1.2.4.2 - dehydrogenase (succinyl-transferring)	Bta15706
Steroid degradation	ec:1.1.1.145 - dehydrogenase	Bta14131
Glycerolipid metabolism	ec:2.7.1.107 - kinase (ATP)	Bta01863
Fatty acid elongation	ec:3.1.2.22 - hydrolase	Bta07685
Valine, leucine and isoleucine degradation	ec:1.2.1.27 - dehydrogenase (CoA-acylating)	Bta00172
Ether lipid metabolism	ec:3.1.4.3 - C	Bta12300
Cyanoamino acid metabolism	ec:3.5.1.1 - asparaginase II	Bta03313
Steroid hormone biosynthesis	ec:1.1.1.145 - dehydrogenase	Bta14131
N-Glycan biosynthesis	ec:3.2.1.106 - glucosidase	Bta01468
Penicillin and cephalosporin biosynthesis	ec:1.4.3.3 - oxidase	Bta13274
Terpenoid backbone biosynthesis	ec:2.7.1.36 - kinase	Bta06793
Cysteine and methionine metabolism	ec:2.1.1.37 - (cytosine-5-)-methyltransferase	Bta10144
Inositol phosphate metabolism	ec:3.1.4.11 - phospholipase C	Bta12300
